# Supplementary material for: ﻿Phenasurya daeng, a new genus and species of plexippine jumping spider (Salticidae, Plexippini, Plexippina) from Thailand
Source: Zookeys. 2025 Nov 12;1259:335–48. doi: 10.3897/zookeys.1259.169914 (PMC12631134; doi:10.3897/zookeys.1259.169914)
Supplement: XML Treatment for Phenasurya [file zookeys.1259.169914-treatment1.xml]

<!DOCTYPE tp:taxon-treatment
  PUBLIC "-//TaxonX//DTD Taxonomic Treatment Publishing DTD v0 20100105//EN" "tax-treatment-NSO.dtd">
<tp:taxon-treatment xmlns:tp="http://www.plazi.org/taxpub"><tp:treatment-meta><kwd-group><label>Taxon classification</label><kwd>
                  <named-content content-type="kingdom">Animalia</named-content>
                </kwd><kwd>
                  <named-content content-type="order">Araneae</named-content>
                </kwd><kwd>
                  <named-content content-type="family">Salticidae</named-content>
                </kwd></kwd-group><mixed-citation publication-type="journal"><person-group><name><surname>Marathe</surname><given-names>Kiran</given-names></name><name><surname>Trębicki</surname><given-names>Łukasz</given-names></name><name><surname>Janik-Superson</surname><given-names>Katarzyna</given-names></name><name><surname>Samoh</surname><given-names>Abdulloh</given-names></name><name><surname>Zhang</surname><given-names>Junxia</given-names></name><name><surname>Maddison</surname><given-names>Wayne P.</given-names></name></person-group><article-title>﻿<italic><tp:taxon-name><tp:taxon-name-part taxon-name-part-type="genus" reg="Phenasurya">Phenasurya</tp:taxon-name-part> <tp:taxon-name-part taxon-name-part-type="species" reg="daeng">daeng</tp:taxon-name-part></tp:taxon-name></italic>, a new genus and species of plexippine jumping spider (<tp:taxon-name><tp:taxon-name-part taxon-name-part-type="family">Salticidae</tp:taxon-name-part></tp:taxon-name>, <tp:taxon-name><tp:taxon-name-part taxon-name-part-type="tribe">Plexippini</tp:taxon-name-part></tp:taxon-name>, <tp:taxon-name><tp:taxon-name-part taxon-name-part-type="subtribe">Plexippina</tp:taxon-name-part></tp:taxon-name>) from Thailand</article-title><source>Zookeys</source><day>12</day><month>11</month><year>2025</year><volume>1259</volume><fpage>335</fpage><lpage>348</lpage><pub-id pub-id-type="doi">10.3897/zookeys.1259.169914</pub-id></mixed-citation></tp:treatment-meta><tp:nomenclature><label>﻿</label><tp:taxon-name><object-id xmlns:xlink="http://www.w3.org/1999/xlink" content-type="arpha" xlink:type="simple">65923AE4-C63B-5311-8A51-BF2704B7683E</object-id>
                <tp:taxon-name-part taxon-name-part-type="genus" reg="Phenasurya">Phenasurya</tp:taxon-name-part>
                <object-id xmlns:xlink="http://www.w3.org/1999/xlink" content-type="zoobank" xlink:type="simple">https://zoobank.org/3584E67C-5F2B-4CAE-A08B-3D08F31DFD5F</object-id>
              </tp:taxon-name><tp:taxon-authority>Marathe &amp; Maddison</tp:taxon-authority><tp:taxon-status xmlns:xlink="http://www.w3.org/1999/xlink" xlink:type="simple">gen. nov.</tp:taxon-status></tp:nomenclature><tp:treatment-sec sec-type="type species" id="SECID0EDWAE"><title>Type species.</title><p><italic><tp:taxon-name><tp:taxon-name-part taxon-name-part-type="genus" reg="Phenasurya">Phenasurya</tp:taxon-name-part> <tp:taxon-name-part taxon-name-part-type="species" reg="daeng">daeng</tp:taxon-name-part></tp:taxon-name></italic> sp. nov., by monotypy.</p></tp:treatment-sec><tp:treatment-sec sec-type="etymology" id="SECID0EUWAE"><title>Etymology.</title><p>The genus name <italic><tp:taxon-name><tp:taxon-name-part taxon-name-part-type="genus" reg="Phenasurya">Phenasurya</tp:taxon-name-part></tp:taxon-name></italic> is derived from the Greek “phen-”, referring to appearance, and the Thai “Surya”, referring to the sun. This alludes to the face of this elegant spider, red like the setting sun.</p></tp:treatment-sec><tp:treatment-sec sec-type="remarks" id="SECID0EBXAE"><title>Remarks.</title><p><italic><tp:taxon-name><tp:taxon-name-part taxon-name-part-type="genus" reg="Phenasurya">Phenasurya</tp:taxon-name-part> <tp:taxon-name-part taxon-name-part-type="species" reg="daeng">daeng</tp:taxon-name-part></tp:taxon-name></italic> is recovered as sister to cf. <italic><tp:taxon-name><tp:taxon-name-part taxon-name-part-type="genus" reg="Colopsus">Colopsus</tp:taxon-name-part></tp:taxon-name></italic> (sensu <xref ref-type="bibr" rid="B13">Lin et al. 2024</xref>; <xref ref-type="bibr" rid="B20">Marathe et al. 2024c</xref>) and <italic><tp:taxon-name><tp:taxon-name-part taxon-name-part-type="genus" reg="Pancorius">Pancorius</tp:taxon-name-part></tp:taxon-name></italic>: (<italic><tp:taxon-name><tp:taxon-name-part taxon-name-part-type="genus" reg="Phenasurya">P.</tp:taxon-name-part> <tp:taxon-name-part taxon-name-part-type="species" reg="daeng">daeng</tp:taxon-name-part></tp:taxon-name></italic>, (cf. <italic><tp:taxon-name><tp:taxon-name-part taxon-name-part-type="genus" reg="Colopsus">Colopsus</tp:taxon-name-part></tp:taxon-name></italic>, (<italic><tp:taxon-name><tp:taxon-name-part taxon-name-part-type="genus" reg="Phenasurya">P.</tp:taxon-name-part> <tp:taxon-name-part taxon-name-part-type="species" reg="dentichelis">dentichelis</tp:taxon-name-part></tp:taxon-name></italic>, <italic><tp:taxon-name><tp:taxon-name-part taxon-name-part-type="genus" reg="Phenasurya">P.</tp:taxon-name-part> <tp:taxon-name-part taxon-name-part-type="species" reg="petoti">petoti</tp:taxon-name-part></tp:taxon-name></italic>))) (Figs <xref ref-type="fig" rid="F1">1</xref>, <xref ref-type="fig" rid="F2">2</xref>). Although <italic><tp:taxon-name><tp:taxon-name-part taxon-name-part-type="genus" reg="Phenasurya">P.</tp:taxon-name-part> <tp:taxon-name-part taxon-name-part-type="species" reg="daeng">daeng</tp:taxon-name-part></tp:taxon-name></italic> clusters near <italic><tp:taxon-name><tp:taxon-name-part taxon-name-part-type="genus" reg="Pancorius">Pancorius</tp:taxon-name-part></tp:taxon-name></italic> and cf. <italic><tp:taxon-name><tp:taxon-name-part taxon-name-part-type="genus" reg="Colopsus">Colopsus</tp:taxon-name-part></tp:taxon-name></italic>—both of which possess palps with a strongly sclerotised, thin embolus and an epigyne with distinctive ECPs—<italic><tp:taxon-name><tp:taxon-name-part taxon-name-part-type="genus" reg="Phenasurya">P.</tp:taxon-name-part> <tp:taxon-name-part taxon-name-part-type="species" reg="daeng">daeng</tp:taxon-name-part></tp:taxon-name></italic> exhibits markedly different genitalic morphology, including a male palp with an unsclerotised, jasmine-flower-bud-shaped embolus and an epigyne lacking distinctive ECPs. Consequently, <italic><tp:taxon-name><tp:taxon-name-part taxon-name-part-type="genus" reg="Phenasurya">P.</tp:taxon-name-part> <tp:taxon-name-part taxon-name-part-type="species" reg="daeng">daeng</tp:taxon-name-part></tp:taxon-name></italic> cannot be assigned to either <italic><tp:taxon-name><tp:taxon-name-part taxon-name-part-type="genus" reg="Colopsus">Colopsus</tp:taxon-name-part></tp:taxon-name></italic> or <italic><tp:taxon-name><tp:taxon-name-part taxon-name-part-type="genus" reg="Pancorius">Pancorius</tp:taxon-name-part></tp:taxon-name></italic> without synonymizing the two genera or, if included in one of them, rendering that genus paraphyletic. Therefore, the establishment of a new genus to accommodate <italic><tp:taxon-name><tp:taxon-name-part taxon-name-part-type="genus" reg="Phenasurya">P.</tp:taxon-name-part> <tp:taxon-name-part taxon-name-part-type="species" reg="daeng">daeng</tp:taxon-name-part></tp:taxon-name></italic> is justified, as it preserves the validity of both <italic><tp:taxon-name><tp:taxon-name-part taxon-name-part-type="genus" reg="Colopsus">Colopsus</tp:taxon-name-part></tp:taxon-name></italic> and <italic><tp:taxon-name><tp:taxon-name-part taxon-name-part-type="genus" reg="Pancorius">Pancorius</tp:taxon-name-part></tp:taxon-name></italic> and maintains the monophyly of each genus.</p></tp:treatment-sec><tp:treatment-sec sec-type="diagnosis" id="SECID0EO3AE"><title>Diagnosis.</title><p>Unique among plexippines in possessing a relatively lightly sclerotised embolus resembling a jasmine flower bud—broad at the base and gradually tapering to a blunt tip. The embolus arises terminally from an ovoid, bulky tegulum with a lobe, extends retrolaterally, and terminates distally. In contrast, its close relatives cf. <italic><tp:taxon-name><tp:taxon-name-part taxon-name-part-type="genus" reg="Colopsus">Colopsus</tp:taxon-name-part></tp:taxon-name></italic> and <italic><tp:taxon-name><tp:taxon-name-part taxon-name-part-type="genus" reg="Pancorius">Pancorius</tp:taxon-name-part></tp:taxon-name></italic> typically have a highly sclerotised, longer, thinner embolus on a round tegulum.</p><p>The female epigyne also distinguishes <italic><tp:taxon-name><tp:taxon-name-part taxon-name-part-type="genus" reg="Phenasurya">Phenasurya</tp:taxon-name-part></tp:taxon-name></italic> from these genera: <italic><tp:taxon-name><tp:taxon-name-part taxon-name-part-type="genus" reg="Phenasurya">Phenasurya</tp:taxon-name-part></tp:taxon-name></italic> lacks distinctive ECPs, bearing instead a shallow medial notch at the epigastric furrow, whereas cf. <italic><tp:taxon-name><tp:taxon-name-part taxon-name-part-type="genus" reg="Colopsus">Colopsus</tp:taxon-name-part></tp:taxon-name></italic> and <italic><tp:taxon-name><tp:taxon-name-part taxon-name-part-type="genus" reg="Pancorius">Pancorius</tp:taxon-name-part></tp:taxon-name></italic> have distinctly divided ECPs positioned slightly anterior to the epigastric furrow.</p><p>The body markings of <italic><tp:taxon-name><tp:taxon-name-part taxon-name-part-type="genus" reg="Phenasurya">Phenasurya</tp:taxon-name-part></tp:taxon-name></italic> recall some Asian <italic><tp:taxon-name><tp:taxon-name-part taxon-name-part-type="genus" reg="Evarcha">Evarcha</tp:taxon-name-part></tp:taxon-name></italic> (e.g., <italic><tp:taxon-name><tp:taxon-name-part taxon-name-part-type="genus" reg="Evarcha">E.</tp:taxon-name-part> <tp:taxon-name-part taxon-name-part-type="species" reg="bulbosa">bulbosa</tp:taxon-name-part></tp:taxon-name></italic> Żabka, 1985) as well as smaller, red-faced African <italic><tp:taxon-name><tp:taxon-name-part taxon-name-part-type="genus" reg="Evarcha">Evarcha</tp:taxon-name-part></tp:taxon-name></italic> (e.g., <italic><tp:taxon-name><tp:taxon-name-part taxon-name-part-type="genus" reg="Evarcha">E.</tp:taxon-name-part> <tp:taxon-name-part taxon-name-part-type="species" reg="culicivora">culicivora</tp:taxon-name-part></tp:taxon-name></italic> Wesołowska &amp; Jackson, 2003). However, the red face of <italic><tp:taxon-name><tp:taxon-name-part taxon-name-part-type="genus" reg="Phenasurya">Phenasurya</tp:taxon-name-part></tp:taxon-name></italic> is absent in Asian <italic><tp:taxon-name><tp:taxon-name-part taxon-name-part-type="genus" reg="Evarcha">Evarcha</tp:taxon-name-part></tp:taxon-name></italic>, and the epigyne clearly separates the genera: <italic><tp:taxon-name><tp:taxon-name-part taxon-name-part-type="genus" reg="Phenasurya">Phenasurya</tp:taxon-name-part></tp:taxon-name></italic> lacks ECPs, whereas <italic><tp:taxon-name><tp:taxon-name-part taxon-name-part-type="genus" reg="Evarcha">Evarcha</tp:taxon-name-part></tp:taxon-name></italic> has distinctly divided ECPs. The male palp of <italic><tp:taxon-name><tp:taxon-name-part taxon-name-part-type="genus" reg="Phenasurya">Phenasurya</tp:taxon-name-part></tp:taxon-name></italic> also differs from that of African <italic><tp:taxon-name><tp:taxon-name-part taxon-name-part-type="genus" reg="Evarcha">Evarcha</tp:taxon-name-part></tp:taxon-name></italic>, which typically has a well-sclerotised, much longer, thinner embolus and a bifurcated <abbrev xmlns:xlink="http://www.w3.org/1999/xlink" xlink:title="retrolateral tibial apophysis" id="ABBRID0EYAAG" xlink:type="simple">RTA</abbrev>.</p><p>The carapace markings may resemble those of <italic><tp:taxon-name><tp:taxon-name-part taxon-name-part-type="genus" reg="Burmattus">Burmattus</tp:taxon-name-part></tp:taxon-name></italic>, but the male palp readily distinguishes the two. <italic><tp:taxon-name><tp:taxon-name-part taxon-name-part-type="genus" reg="Burmattus">Burmattus</tp:taxon-name-part></tp:taxon-name></italic> has a highly sclerotised, curved cutlass-like embolus, a roundish tegulum lacking a distinctive lobe, a retrolateral cymbial groove, and a long, dorsally curved <abbrev xmlns:xlink="http://www.w3.org/1999/xlink" xlink:title="retrolateral tibial apophysis" id="ABBRID0EMBAG" xlink:type="simple">RTA</abbrev>. In addition, unlike <italic><tp:taxon-name><tp:taxon-name-part taxon-name-part-type="genus" reg="Phenasurya">Phenasurya</tp:taxon-name-part></tp:taxon-name></italic>, <italic><tp:taxon-name><tp:taxon-name-part taxon-name-part-type="genus" reg="Burmattus">Burmattus</tp:taxon-name-part></tp:taxon-name></italic> bears a distinctive <abbrev xmlns:xlink="http://www.w3.org/1999/xlink" xlink:title="epigynal coupling pocket" id="ABBRID0E5BAG" xlink:type="simple">ECP</abbrev> positioned anteriorly and away from the epigastric furrow.</p><p>The body markings and male embolus of <italic><tp:taxon-name><tp:taxon-name-part taxon-name-part-type="genus" reg="Phenasurya">Phenasurya</tp:taxon-name-part></tp:taxon-name></italic> also resemble those of the unrelated salticine genus <italic><tp:taxon-name><tp:taxon-name-part taxon-name-part-type="genus" reg="Carrhotus">Carrhotus</tp:taxon-name-part></tp:taxon-name></italic>, particularly <italic><tp:taxon-name><tp:taxon-name-part taxon-name-part-type="genus" reg="Carrhotus">C.</tp:taxon-name-part> <tp:taxon-name-part taxon-name-part-type="species" reg="qingzhaoae">qingzhaoae</tp:taxon-name-part></tp:taxon-name></italic> and <italic><tp:taxon-name><tp:taxon-name-part taxon-name-part-type="genus" reg="Carrhotus">C.</tp:taxon-name-part> <tp:taxon-name-part taxon-name-part-type="species" reg="taprobanicus">taprobanicus</tp:taxon-name-part></tp:taxon-name></italic>. However, in <italic><tp:taxon-name><tp:taxon-name-part taxon-name-part-type="genus" reg="Phenasurya">Phenasurya</tp:taxon-name-part></tp:taxon-name></italic> the embolus emerges prolaterally, leaning retrolaterally from a well-defined tegulum, whereas in <italic><tp:taxon-name><tp:taxon-name-part taxon-name-part-type="genus" reg="Carrhotus">Carrhotus</tp:taxon-name-part></tp:taxon-name></italic> the embolus is placed medially, on a somewhat irregular tegulum, giving the appearance of a candle flame (embolus) atop a candle (tegulum). The abdominal pattern also differs: <italic><tp:taxon-name><tp:taxon-name-part taxon-name-part-type="genus" reg="Phenasurya">Phenasurya</tp:taxon-name-part></tp:taxon-name></italic> has a simple medial band, while <italic><tp:taxon-name><tp:taxon-name-part taxon-name-part-type="genus" reg="Carrhotus">Carrhotus</tp:taxon-name-part></tp:taxon-name></italic> typically bears spotty abdominal markings.</p></tp:treatment-sec><tp:treatment-sec sec-type="description" id="SECID0EEEAG"><title>Description.</title><p>Because this is a monotypic genus, the species description also applies to <italic><tp:taxon-name><tp:taxon-name-part taxon-name-part-type="genus" reg="Phenasurya">Phenasurya</tp:taxon-name-part></tp:taxon-name></italic>; see below.</p></tp:treatment-sec><tp:treatment-sec><!--Section generated to contain objects referenced in tp:taxon-treatment.--><fig id="F1" position="float" orientation="portrait"><object-id xmlns:xlink="http://www.w3.org/1999/xlink" content-type="doi" xlink:type="simple">10.3897/zookeys.1259.169914.figure1</object-id><object-id xmlns:xlink="http://www.w3.org/1999/xlink" content-type="arpha" xlink:type="simple">B513CD7A-A9BC-558E-A11D-D6D16ED38455</object-id><label>Figure 1.</label><caption><p>Maximum-likelihood tree from RAxML analysis (best of 10 replicates) of a concatenated dataset of 3031 <abbrev xmlns:xlink="http://www.w3.org/1999/xlink" xlink:title="ultraconserved element" id="ABBRID0EZOAE" xlink:type="simple">UCE</abbrev> loci. Numbers at the nodes are the percentage recovery of the clade based on 1000 bootstrap replicates. <italic><tp:taxon-name><tp:taxon-name-part taxon-name-part-type="genus" reg="Phenasurya">Phenasurya</tp:taxon-name-part></tp:taxon-name></italic> (marked in red) is recovered as sister genus to cf. <italic><tp:taxon-name><tp:taxon-name-part taxon-name-part-type="genus" reg="Colopsus">Colopsus</tp:taxon-name-part></tp:taxon-name></italic> and <italic><tp:taxon-name><tp:taxon-name-part taxon-name-part-type="genus" reg="Pancorius">Pancorius</tp:taxon-name-part></tp:taxon-name></italic> of clade 5 and distantly from <tp:taxon-name><tp:taxon-name-part taxon-name-part-type="tribe">Salticini</tp:taxon-name-part></tp:taxon-name> (marked in blue).</p></caption><graphic xmlns:xlink="http://www.w3.org/1999/xlink" xlink:href="zookeys-1259-335_article-169914__-g001.jpg" position="float" orientation="portrait" xlink:type="simple" id="oo_1463976.jpg"><uri content-type="original_file" xlink:type="simple">https://binary.pensoft.net/fig/1463976</uri></graphic></fig><fig id="F2" position="float" orientation="portrait"><object-id xmlns:xlink="http://www.w3.org/1999/xlink" content-type="doi" xlink:type="simple">10.3897/zookeys.1259.169914.figure2</object-id><object-id xmlns:xlink="http://www.w3.org/1999/xlink" content-type="arpha" xlink:type="simple">44ED3441-1C6B-5D3E-8735-F1C1D405C949</object-id><label>Figure 2.</label><caption><p>Maximum-likelihood tree from IQ-TREE analysis (best of 1000 replicates) of a concatenated, partitioned dataset of four genes (28S, 18S, H3, COI), constrained by the <abbrev xmlns:xlink="http://www.w3.org/1999/xlink" xlink:title="ultraconserved element" id="ABBRID0EEQAE" xlink:type="simple">UCE</abbrev> topology. Node values indicate bootstrap support based on 1000 replicates. <italic><tp:taxon-name><tp:taxon-name-part taxon-name-part-type="genus" reg="Phenasurya">Phenasurya</tp:taxon-name-part></tp:taxon-name></italic> is recovered as monophyletic (bycatch + additional barcode data) and as sister to <italic><tp:taxon-name><tp:taxon-name-part taxon-name-part-type="genus" reg="Colopsus">Colopsus</tp:taxon-name-part></tp:taxon-name></italic> and <italic><tp:taxon-name><tp:taxon-name-part taxon-name-part-type="genus" reg="Pancorius">Pancorius</tp:taxon-name-part></tp:taxon-name></italic>. An asterisk preceding taxa denotes bycatch data corresponding to the <abbrev xmlns:xlink="http://www.w3.org/1999/xlink" xlink:title="ultraconserved element" id="ABBRID0E4QAE" xlink:type="simple">UCE</abbrev> tree. <italic><tp:taxon-name><tp:taxon-name-part taxon-name-part-type="genus" reg="Phenasurya">Phenasurya</tp:taxon-name-part></tp:taxon-name></italic> (marked in red) is recovered well within <tp:taxon-name><tp:taxon-name-part taxon-name-part-type="subtribe">Plexippina</tp:taxon-name-part></tp:taxon-name> and are distantly placed from the expanded sampling of salticines (marked in blue).</p></caption><graphic xmlns:xlink="http://www.w3.org/1999/xlink" xlink:href="zookeys-1259-335_article-169914__-g002.jpg" position="float" orientation="portrait" xlink:type="simple" id="oo_1463977.jpg"><uri content-type="original_file" xlink:type="simple">https://binary.pensoft.net/fig/1463977</uri></graphic></fig></tp:treatment-sec><ref-list><ref id="B13"><mixed-citation xmlns:xlink="http://www.w3.org/1999/xlink" xlink:type="simple"><person-group><name name-style="western"><surname>Lin</surname><given-names>L</given-names></name><name name-style="western"><surname>Yang</surname><given-names>Z</given-names></name><name name-style="western"><surname>Zhang</surname><given-names>J</given-names></name></person-group> (<year>2024</year>) <article-title>Revalidation of the jumping spider genus <italic><tp:taxon-name><tp:taxon-name-part taxon-name-part-type="genus">Cheliceroides</tp:taxon-name-part></tp:taxon-name></italic> Żabka, 1985 based on molecular and morphological data (<tp:taxon-name><tp:taxon-name-part taxon-name-part-type="order">Araneae</tp:taxon-name-part></tp:taxon-name>, <tp:taxon-name><tp:taxon-name-part taxon-name-part-type="family">Salticidae</tp:taxon-name-part></tp:taxon-name>).</article-title><source>ZooKeys</source><volume>1196</volume>: <fpage>243</fpage>–<lpage>253</lpage>. <ext-link xlink:href="10.3897/zookeys.1196.117921" ext-link-type="doi" xlink:type="simple">https://doi.org/10.3897/zookeys.1196.117921</ext-link></mixed-citation></ref><ref id="B20"><mixed-citation xmlns:xlink="http://www.w3.org/1999/xlink" xlink:type="simple"><person-group><name name-style="western"><surname>Marathe</surname><given-names>K</given-names></name><name name-style="western"><surname>Caleb</surname><given-names>JTD</given-names></name><name name-style="western"><surname>Maddison</surname><given-names>WP</given-names></name><name name-style="western"><surname>Nisha</surname><given-names>BG</given-names></name><name name-style="western"><surname>Maliye</surname><given-names>CC</given-names></name><name name-style="western"><surname>Lohit</surname><given-names>YT</given-names></name><name name-style="western"><surname>Kunte</surname><given-names>K</given-names></name></person-group> (<year>2024c</year>) <article-title><italic><tp:taxon-name><tp:taxon-name-part taxon-name-part-type="genus">Tenkana</tp:taxon-name-part></tp:taxon-name></italic>, a new genus of jumping spiders (<tp:taxon-name><tp:taxon-name-part taxon-name-part-type="family">Salticidae</tp:taxon-name-part></tp:taxon-name>, <tp:taxon-name><tp:taxon-name-part taxon-name-part-type="subtribe">Plexippina</tp:taxon-name-part></tp:taxon-name>) from South Asia, with the new Indian species <tp:taxon-name><tp:taxon-name-part taxon-name-part-type="genus">Tenkana</tp:taxon-name-part></tp:taxon-name> jayamangali.</article-title><source>ZooKeys</source><volume>1215</volume>: <fpage>91</fpage>–<lpage>106</lpage>. <ext-link xlink:href="10.3897/zookeys.1215.133522" ext-link-type="doi" xlink:type="simple">https://doi.org/10.3897/zookeys.1215.133522</ext-link></mixed-citation></ref></ref-list></tp:taxon-treatment>
