# Supplementary material for: ﻿Phenasurya daeng, a new genus and species of plexippine jumping spider (Salticidae, Plexippini, Plexippina) from Thailand
Source: Zookeys. 2025 Nov 12;1259:335–48. doi: 10.3897/zookeys.1259.169914 (PMC12631134; doi:10.3897/zookeys.1259.169914)
Supplement: XML Treatment for Phenasurya daeng [file zookeys.1259.169914-treatment2.xml]

<!DOCTYPE tp:taxon-treatment
  PUBLIC "-//TaxonX//DTD Taxonomic Treatment Publishing DTD v0 20100105//EN" "tax-treatment-NSO.dtd">
<tp:taxon-treatment xmlns:tp="http://www.plazi.org/taxpub"><tp:treatment-meta><kwd-group><label>Taxon classification</label><kwd>
                  <named-content content-type="kingdom">Animalia</named-content>
                </kwd><kwd>
                  <named-content content-type="order">Araneae</named-content>
                </kwd><kwd>
                  <named-content content-type="family">Salticidae</named-content>
                </kwd></kwd-group><mixed-citation publication-type="journal"><person-group><name><surname>Marathe</surname><given-names>Kiran</given-names></name><name><surname>Trębicki</surname><given-names>Łukasz</given-names></name><name><surname>Janik-Superson</surname><given-names>Katarzyna</given-names></name><name><surname>Samoh</surname><given-names>Abdulloh</given-names></name><name><surname>Zhang</surname><given-names>Junxia</given-names></name><name><surname>Maddison</surname><given-names>Wayne P.</given-names></name></person-group><article-title>﻿<italic><tp:taxon-name><tp:taxon-name-part taxon-name-part-type="genus" reg="Phenasurya">Phenasurya</tp:taxon-name-part> <tp:taxon-name-part taxon-name-part-type="species" reg="daeng">daeng</tp:taxon-name-part></tp:taxon-name></italic>, a new genus and species of plexippine jumping spider (<tp:taxon-name><tp:taxon-name-part taxon-name-part-type="family">Salticidae</tp:taxon-name-part></tp:taxon-name>, <tp:taxon-name><tp:taxon-name-part taxon-name-part-type="tribe">Plexippini</tp:taxon-name-part></tp:taxon-name>, <tp:taxon-name><tp:taxon-name-part taxon-name-part-type="subtribe">Plexippina</tp:taxon-name-part></tp:taxon-name>) from Thailand</article-title><source>Zookeys</source><day>12</day><month>11</month><year>2025</year><volume>1259</volume><fpage>335</fpage><lpage>348</lpage><pub-id pub-id-type="doi">10.3897/zookeys.1259.169914</pub-id></mixed-citation></tp:treatment-meta><tp:nomenclature><label>﻿</label><tp:taxon-name><object-id xmlns:xlink="http://www.w3.org/1999/xlink" content-type="arpha" xlink:type="simple">5D24E2E4-CB5C-5F43-95EB-12F4403E2A26</object-id>
                <tp:taxon-name-part taxon-name-part-type="genus" reg="Phenasurya">Phenasurya</tp:taxon-name-part>
                <tp:taxon-name-part taxon-name-part-type="species" reg="daeng">daeng</tp:taxon-name-part>
                <object-id xmlns:xlink="http://www.w3.org/1999/xlink" content-type="zoobank" xlink:type="simple">https://zoobank.org/2C849F30-EBC7-43BD-ACD2-4E72A082F4FE</object-id>
              </tp:taxon-name><tp:taxon-authority>Marathe, Maddison &amp; Trębicki</tp:taxon-authority><tp:taxon-status xmlns:xlink="http://www.w3.org/1999/xlink" xlink:type="simple">sp. nov.</tp:taxon-status><xref ref-type="fig" rid="F3">Figs 3–8</xref><xref ref-type="fig" rid="F4">, 9–20</xref></tp:nomenclature><tp:treatment-sec sec-type="type material" id="SECID0EDGAG"><title>Type material.</title><p>Thailand • Kanchanaburi, Mueang Kanchanaburi District, Wang Dong; <named-content xmlns:xlink="http://www.w3.org/1999/xlink" content-type="dwc:verbatimCoordinates" xlink:type="simple"><named-content content-type="geo-json" specific-use="{&#34;type&#34;:&#34;Point&#34;,&#34;coordinates&#34;:[99.319000,14.145000]}" id="NCID0EMGAG" xlink:type="simple">14.145°N, 99.319°E</named-content></named-content>; 987 m a.s.l.; 26 January–9 February 2020; coll. Ł. Trębicki. <bold><italic>Holotype</italic></bold>: • ♂ (PSUZC-ARACH-022/SAL_THAI_0223), <bold><italic>Paratypes</italic></bold>: • 1♀ (PSUZC-ARACH-013/SAL_THAI_0251) • 1♂ (PSUZC-ARACH-004/SAL_THAI_0004)</p></tp:treatment-sec><tp:treatment-sec sec-type="Additional paratypes" id="SECID0EXGAG"><title>Additional paratypes.</title><p>2 ♂♂ &amp; 4 ♀♀: Thailand • Kanchanaburi, Mueang Kanchanaburi District, Wang Dong; <named-content xmlns:xlink="http://www.w3.org/1999/xlink" content-type="dwc:verbatimCoordinates" xlink:type="simple"><named-content content-type="geo-json" specific-use="{&#34;type&#34;:&#34;Point&#34;,&#34;coordinates&#34;:[99.319000,14.145000]}" id="NCID0EAHAG" xlink:type="simple">14.145°N, 99.319°E</named-content></named-content>; 987 m a.s.l.; 26 January–9 February 2020; coll. Ł. Trębicki.</p></tp:treatment-sec><tp:treatment-sec sec-type="etymology" id="SECID0EFHAG"><title>Etymology.</title><p>The specific epithet <italic>daeng</italic> means “red” in Thai, alluding to the species’ distinctive red face.</p></tp:treatment-sec><tp:treatment-sec sec-type="diagnosis" id="SECID0ENHAG"><title>Diagnosis.</title><p>Because this is a monotypic genus, the generic diagnosis also applies to <italic><tp:taxon-name><tp:taxon-name-part taxon-name-part-type="genus" reg="Phenasurya">Phenasurya</tp:taxon-name-part> <tp:taxon-name-part taxon-name-part-type="species" reg="daeng">daeng</tp:taxon-name-part></tp:taxon-name></italic>.</p></tp:treatment-sec><tp:treatment-sec sec-type="description" id="SECID0E5HAG"><title>Description.</title><p><bold>Male</bold> (holotype, PSUZC-ARACH-022). Measurements: Carapace 3.3 long, 2.5 wide. Abdomen 2.7 long, 1.7 wide. <bold><italic>Carapace</italic></bold> somewhat broad and relatively high, largely reddish-brown with the ocular area darker brown. Hints of white cheek bands from remaining scales originate at the junction of ALEs and AMEs, traverse just beneath the ocular ridge, and turn slightly upward at the slope of the ocular area. White marginal bands begin at the base of the ALEs and terminate at the posterior edge of the thoracic slope. <bold><italic>Clypeus</italic></bold> narrow, covered in orange-red hairs. <bold><italic>Chelicerae</italic></bold> narrow, brown, with one tooth having two tips (one conspicuous, one inconspicuous) on the retrolateral margin and two on the prolateral margin. <bold><italic>Legs</italic></bold> relatively long, robust, and dark brown. <bold><italic>Palp</italic></bold> as in Fig. <xref ref-type="fig" rid="F3">5</xref>, with an embolus flower-bud-shaped, broad basally and narrowing distally. Tegulum ovoid with a bulky tegular lobe. Abdomen relatively slender with a pale anteroposterior medial band extending only to midway on a dark, glossy integument.</p><fig id="F3" position="float" orientation="portrait"><object-id xmlns:xlink="http://www.w3.org/1999/xlink" content-type="doi" xlink:type="simple">10.3897/zookeys.1259.169914.figures3-8</object-id><object-id xmlns:xlink="http://www.w3.org/1999/xlink" content-type="arpha" xlink:type="simple">550F9EB6-D2DA-55A9-AC9F-086EF64FA4C1</object-id><label>Figures 3–8.</label><caption><p><italic><tp:taxon-name><tp:taxon-name-part taxon-name-part-type="genus" reg="Phenasurya">Phenasurya</tp:taxon-name-part> <tp:taxon-name-part taxon-name-part-type="species" reg="daeng">daeng</tp:taxon-name-part></tp:taxon-name></italic>. Bodies. 3. Male dorsal; 4. Female dorsal. Genitalia. 5. Male palp, ventral view; 6. Male palp, retrolateral view; 7. Female epigyne; 8. Female vulva. Scale bars: 1.0 mm (3, 4); 0.2 mm (5–8).</p></caption><graphic xmlns:xlink="http://www.w3.org/1999/xlink" xlink:href="zookeys-1259-335_article-169914__-g003.jpg" position="float" orientation="portrait" xlink:type="simple" id="oo_1463978.jpg"><uri content-type="original_file" xlink:type="simple">https://binary.pensoft.net/fig/1463978</uri></graphic></fig><fig id="F4" position="float" orientation="portrait"><object-id xmlns:xlink="http://www.w3.org/1999/xlink" content-type="doi" xlink:type="simple">10.3897/zookeys.1259.169914.figures9-20</object-id><object-id xmlns:xlink="http://www.w3.org/1999/xlink" content-type="arpha" xlink:type="simple">05B142D6-F4E9-5785-9C70-0CBF3EA37FA5</object-id><label>Figures 9–20.</label><caption><p><italic><tp:taxon-name><tp:taxon-name-part taxon-name-part-type="genus" reg="Phenasurya">Phenasurya</tp:taxon-name-part> <tp:taxon-name-part taxon-name-part-type="species" reg="daeng">daeng</tp:taxon-name-part></tp:taxon-name></italic>, male (9–17) and female (18–20).</p></caption><graphic xmlns:xlink="http://www.w3.org/1999/xlink" xlink:href="zookeys-1259-335_article-169914__-g004.jpg" position="float" orientation="portrait" xlink:type="simple" id="oo_1463979.jpg"><uri content-type="original_file" xlink:type="simple">https://binary.pensoft.net/fig/1463979</uri></graphic></fig><p><bold>Female</bold> (paratype, PSUZC-ARACH-013). Measurements: Carapace 3 long, 2.2 wide; abdomen 3.3 long, 2 wide. <bold><italic>Carapace</italic></bold> similar in form and pattern to the male but overall paler. <bold><italic>Clypeus</italic></bold> narrow, sparsely covered with pale hairs. <bold><italic>Chelicerae</italic></bold> simple, vertical, brown. <bold><italic>Legs</italic></bold> relatively long, robust, and paler than in the male. <bold><italic>Abdomen</italic></bold> slender with a pale anteroposterior medial band extending to midway on a dark background, widening laterally near the posterior. Approximately three-quarters towards the posterior, a pair of dark, somewhat glossy patches occur on either side, with one larger patch at the posterior end. Spinnerets long. <bold><italic>Epigyne</italic></bold> as in Figs <xref ref-type="fig" rid="F3">7</xref>, <xref ref-type="fig" rid="F3">8</xref>, lacking distinctive pockets; epigastric furrow with a shallow medial notch.</p></tp:treatment-sec><tp:treatment-sec sec-type="natural history" id="SECID0EHLAG"><title>Natural history.</title><p>Widely distributed across Thailand (Fig. <xref ref-type="fig" rid="F5">21</xref>) and presently known only from that country, though its occurrence in neighbouring regions is likely given its range within Thailand. It is a vegetation dweller, typically found on low-lying to medium-high vegetation.</p><fig id="F5" position="float" orientation="portrait"><object-id xmlns:xlink="http://www.w3.org/1999/xlink" content-type="doi" xlink:type="simple">10.3897/zookeys.1259.169914.figure21</object-id><object-id xmlns:xlink="http://www.w3.org/1999/xlink" content-type="arpha" xlink:type="simple">2F88DD11-558F-5B22-92C2-0FE32FB5138D</object-id><label>Figure 21.</label><caption><p>Distribution of <italic><tp:taxon-name><tp:taxon-name-part taxon-name-part-type="genus" reg="Phenasurya">Phenasurya</tp:taxon-name-part> <tp:taxon-name-part taxon-name-part-type="species" reg="daeng">daeng</tp:taxon-name-part></tp:taxon-name></italic>. Blue dots represent occurrence records based on iNaturalist data, and the bigger red dot indicates the type locality.</p></caption><graphic xmlns:xlink="http://www.w3.org/1999/xlink" xlink:href="zookeys-1259-335_article-169914__-g005.jpg" position="float" orientation="portrait" xlink:type="simple" id="oo_1463980.jpg"><uri content-type="original_file" xlink:type="simple">https://binary.pensoft.net/fig/1463980</uri></graphic></fig></tp:treatment-sec></tp:taxon-treatment>
