# Supplementary material for: ﻿Phenasurya daeng, a new genus and species of plexippine jumping spider (Salticidae, Plexippini, Plexippina) from Thailand
Source: Zookeys. 2025 Nov 12;1259:335–48. doi: 10.3897/zookeys.1259.169914 (PMC12631134; doi:10.3897/zookeys.1259.169914)
Supplement: Supplementary material 1 — Specifics of molecular data used for this phylogenomic analysis [file zookeys-1259-335_article-169914__-s001.xlsx]

## Sheet: Sheet1
Species	SRA	Source	Reads pass QC	Total UCE loci	50p [16 or less] occupancy filter	After removing very short sequence	After removing matrices with 150 bp or less	After paralogy filter	Filtered UCE sequence length
Anarrhotus fossulatus [AS19.1319]	SRR27728361	Marathe et al. (2024)	15542927	2528	2403	2402	2368	2356	1334748
Artabrus erythrocephalus [AS19.2205]	SRR27728359	Marathe et al. (2024)	14903498	2839	2762	2761	2717	2700	1439197
Baryphas ahenus [d536]	SRR27728358	Marathe et al. (2024)	2653688	2257	2232	2224	2193	2180	755964
Bianor maculatus [NZ19.9864]	SRR27728369	Marathe et al. (2024)	7914005	2967	2820	2815	2773	2757	1511444
Carrhotrix cf. yunnanensis [SAL_THAI_0248]	SRR35311736	This study	1697501	2974	2816	2813	2770	2753	1311768
Carrhotrix yunnanensis [JXZ822]	SRR35311737	This study	3140435	3059	2874	2872	2826	2811	1468972
Carrhotus sp. [AS19.4650]	SRR27728370	Marathe et al. (2024)	5272657	2929	2805	2802	2757	2741	1477998
cf. Colopsus sp. [JXZ795]	SRR27541609	Marathe et al. (2024)	NA	2567	2484	2480	2448	2431	1308815
Chrysilla volupe [AS19.6089]	SRR28802507	Marathe et al. (2024)	4968344	2889	2753	2751	2710	2692	1481764
Epeus sp. [DDKM21.055]	SRR27728357	Marathe et al. (2024)	13896435	2900	2800	2797	2755	2741	1517335
Evacin bulbosa [AS19.2123]	SRR27728356	Marathe et al. (2024)	10851810	2772	2648	2647	2605	2589	1371805
Evarcha falcata [RU18-5264]	SRR27728355	Marathe et al. (2024)	11538276	2764	2684	2683	2643	2628	1436179
Ghattippus paschima [AS19.3805]	SRR27728354	Marathe et al. (2024)	7881860	2895	2804	2802	2762	2745	1526998
Habronattus hirsutus [IDWM.21018]	SRR27728360	Marathe et al. (2024)	6581974	2827	2696	2689	2648	2632	1413964
Hyllus keratodes [DDKM21.028]	SRR27728353	Marathe et al. (2024)	11349372	2928	2813	2810	2768	2751	1494753
Hyllus semicupreus [AS19.4415]	SRR27728368	Marathe et al. (2024)	9874003	2942	2842	2839	2795	2779	1522484
Iranattus rectangularis [DDKM21.091]	SRR28802508	Marathe et al. (2024)	14825117	2931	2821	2799	2755	2739	1226605
Pancorius dentichelis [SWK12-0042]	SRR27728367	Marathe et al. (2024)	6025337	3097	2978	2977	2932	2914	1465428
Pancorius petoti [SWK12-0195]	SRR27728366	Marathe et al. (2024)	5116119	2981	2874	2873	2828	2812	1427502
Pellenes limbatus [RU18-5679]	SRR28802506	Marathe et al. (2024)	4288156	2662	2575	2573	2534	2518	1311446
Phenasurya daeng [SAL_THAI_0004]	SRR35311735	This study	2896761	2951	2828	2825	2784	2766	1208266
Phenasurya daeng [SAL_THAI_0251]	SRR35311734	This study	2570622	3000	2838	2834	2795	2778	1398312
Plexippus paykulli [AS19.7337]	SRR27728365	Marathe et al. (2024)	7445183	2932	2823	2822	2779	2763	1400933
Ptocasius weyersi [DDKM21.069]	SRR27728364	Marathe et al. (2024)	9926900	2883	2789	2789	2746	2730	1466199
Salticus scenicus [IDWM.21014]	SAMN43782245	Zhang et al. (2024)	NA	2831	2680	2674	2636	2619	1451099
Telamonia festiva [DDKM21.048]	SRR27728363	Marathe et al. (2024)	7908436	2952	2855	2852	2807	2790	1533638
Tenkana arkavathi [IBC-BX509]	SRR30215970	Marathe et al. (2024)	3427028	2724	2684	2682	2642	2626	1445673
Tenkana jayamangali [IBC-BX511]	SRR30215969	Marathe et al. (2024)	2496709	2830	2779	2778	2734	2717	1507496
Tenkana manu [IBC-BX510]	SRR30215968	Marathe et al. (2024)	3553397	2692	2654	2651	2614	2600	1368919
Thyene imperialis [AS19.6443]	SRR27728362	Marathe et al. (2024)	7797854	2897	2785	2782	2741	2725	1511979
Yaginumaella medvedevi [MRB064]	SRR35311733	This study	5819571	2745	2693	2691	2653	2639	1401383
			Average	2843.39	2738.45	2735.13	2694.13	2678.13	1.4032e+06
			Minimum	2257	2232	2224	2193	2180	755964
			Maximum	3097	2978	2977	2932	2914	1533638
			Total loci	3452	3079	3079	3031	3013	1678691
