# Supplementary material for: ﻿Phenasurya daeng, a new genus and species of plexippine jumping spider (Salticidae, Plexippini, Plexippina) from Thailand
Source: Zookeys. 2025 Nov 12;1259:335–48. doi: 10.3897/zookeys.1259.169914 (PMC12631134; doi:10.3897/zookeys.1259.169914)
Supplement: Supplementary material 2 — Accession numbers [file zookeys-1259-335_article-169914__-s002.xlsx]

## Sheet: Sheet2
Species	PSUNHM codes	Voucher	Source	28S	18S	H3	COI	BOLD
Anarrhotus fossulatus	NA	AS19.1319	NCBI	PQ278946	PQ278921	PQ273890	PQ305882	NA
Artabrus erythrocephalus	NA	AS19.2205	NCBI	PQ278958	PQ278933	PQ273902	PQ305894	NA
Baryphas ahenus	NA	d536	NCBI	PQ278949	PQ278924	PQ273893	PQ305885	NA
Bianor maculatus	NA	NZ19.9864	NCBI	PQ278944	PQ278931	PQ273888	PQ305892	NA
Carrhotus sp.	NA	AS19.4650	NCBI	PQ278960	PQ278935	PQ273904	PQ305896	NA
cf. Colopsus sp.	NA	JXZ795	NCBI	PQ278963	PQ278938	PQ273907	NA	NA
Chrysilla volupe	NA	AS19.6089	NCBI	PQ278959	PQ278934	PQ273903	PQ305895	NA
Colopsus cancellatus	NA	IFS_SAL_360	NCBI	MN888680.1	MN888692.1	MN895432.1	MN895417.1	NA
Colopsus cancellatus	NA	IFS_SAL_797	NCBI	MN888677.1	MN888691.1	NA	MN895414.1	NA
Colopsus ferruginus	NA	IFS_SAL_233	NCBI	MN888672.1	MN888689.1	MN895429.1	MN895411.1	NA
Colopsus ferruginus	NA	IFS_SAL_248	NCBI	MN888673.1	MN888690.1	MN895431.1	MN895409.1	NA
Colopsus magnus	NA	IFS_SAL_832	NCBI	MN888671.1	MN888687.1	NA	MN895408.1	NA
Colopsus magnus	NA	IFS_SAL_906	NCBI	MN888670.1	MN888686.1	NA	MN895407.1	NA
Epeus sp.	NA	DDKM21.055	NCBI	PQ278945	PQ278920	PQ273889	PQ305881	NA
Evacin bulbosa	NA	AS19.2123	NCBI	NA	PQ278927	PQ273896	PQ305888	NA
Evarcha falcata	NA	RU18-5264	NCBI	PQ278955	PQ278930	PQ273899	PQ305891	NA
Ghatippus paschima	NA	IBC-BP833	NCBI	PQ278962	PQ278937	PQ273906	PQ305897	NA
Habronattus hirsutus	NA	IDWM.21018	NCBI	PQ278948	PQ278923	PQ273892	PQ305884	NA
Hyllus keratodes	NA	DDKM21.028	NCBI	PQ278942	PQ278917	PQ273887	PQ305879	NA
Hyllus semicupreus	NA	AS19.4415	NCBI	PQ278947	PQ278922	PQ273891	PQ305883	NA
Iranattus rectangularis	NA	DDKM21.091	NCBI	PQ278953	PQ278928	PQ273897	PQ305889	NA
Pancorius alboclypeus	NA	IFS_SAL_1145	NCBI	MN888667	MN888685	MN895424	MN895404	NA
Pancorius altus	NA	IFS_SAL_1074	NCBI	MN888666	NA	MN895422	MN895403	NA
Pancorius athukoralai	NA	IFS_SAL_1048	NCBI	MN888663	MN888683	MN895421	MN895401	NA
Pancorius dentichelis	NA	SWK12-0042	NCBI	PQ278957	PQ278932	PQ273901	PQ305893	NA
Pancorius petoti	NA	SWK12-0195	NCBI	PQ278939	PQ278914	PQ273884	PQ305876	NA
Pellenes limbatus	NA	RU18-5679	NCBI	PQ278940	PQ278915	PQ273885	PQ305877	NA
Plexippus paykulli	NA	AS19.7337	NCBI	PQ278941	PQ278916	PQ273886	PQ305878	NA
Ptocasius weyersi	NA	DDKM21.069	NCBI	PQ278961	PQ278936	PQ273905	NA	NA
Telamonia festiva	NA	DDKM21.048	NCBI	PQ278954	PQ278929	PQ273898	PQ305890	NA
Tenkana arkavathi	NA	IBC-BX509	NCBI	PQ278950	PQ278925	PQ273894	PQ305886	NA
Tenkana jayamangali	NA	IBC-BX511	NCBI	PQ278943	PQ278918	NA	NA	NA
Tenkana manu	NA	IBC-BX510	NCBI	PQ278956	PQ278919	PQ273900	PQ305880	NA
Thyene imperialis	NA	AS19.6443	NCBI	NA	PQ278926	PQ273895	PQ305887	NA
Carrhotus tristis	NA	[PUZ-IMP-1052]	NCBI	NA	NA	NA	KY587534.1	NA
Carrhotus tristis	NA	[PUZ-IMP-1051]	NCBI	NA	NA	NA	KY587533.1	NA
Carrhotus sannio	NA	[2203027]	NCBI	NA	NA	NA	PQ553669.1	NA
Carrhotus xanthogramma	NA	[LEGO_44_2]	NCBI	JN817037.1	JN816833.1	NA	JN817255.1	NA
Carrhotus sp.	NA	[Sal_888]	NCBI	MW678610.1	NA	NA	MW698741.1	NA
Tusitala lyrata	NA	[MRB226]	NCBI	JX145771.1	NA	NA	JX145689.1	NA
Tusitala hirsuta	NA	[d080]	NCBI	JX145770.1	EU815533.1	NA	NA	NA
Mogrus logunovi	NA	NA	NCBI	NA	NA	NA	MH673868.1	NA
Pignus sp.	NA	[WPM-2008]	NCBI	EU815481.1	to be provided	to be provided	EU815596.1	NA
Salticus zebraneus	NA	[UB-MD461]	NCBI	MT651819.1	NA	NA	MW998637.1	NA
Salticus scenicus	NA	[ARAWM000003]	NCBI	KY017335.1	KY016682.1	KY018412.1	KY017900.1	NA
Ptocasius strupifer	NA	[2103338]	NCBI	PQ562313.1	NA	NA	PQ553647.1	NA
Yaginumaella medvedevi	NA	[LEGO_44_45]	NCBI	JN817060.1	JN816858.1	NA	JN817280.1	NA
Yaginumaella curvata	NA	[BMS2205]	NCBI	NA	NA	NA	PP786561.1	NA
Ptocasius sp. 1	NA	AJ-2020 voucher BF3.3A.2017AraSalt027.2	NCBI	MT596644.1	NA	NA	MT672326.1	NA
Ptocasius sp.	NA	AJ-2020 voucher BO5.1A.2017AraSalt055.1	NCBI	MT596658.1	NA	NA	MT672329.1	NA
Carrhotrix cf. assam	NA	[AA_663]	NCBI	NA	NA	NA	MK393112.1	NA
Carrhotrix cf. assam	NA	[AA_662]	NCBI	NA	NA	NA	MK393111.1	NA
Yaginumaella medvedevi [MRB064]	NA	[MRB064]	this study	PX349621	PX349614	PX405991	PX310125	NA
Phenasurya daeng [SAL_THAI_0704]	PSUZC-ARACH-001	[SAL_THAI_0704]	this study	NA	NA	NA	NA	GDSTH795-22
Phenasurya daeng [SAL_THAI_0449]	PSUZC-ARACH-002	[SAL_THAI_0449]	this study	NA	NA	NA	NA	GDSTH540-22
Phenasurya daeng [SAL_THAI_0578]	PSUZC-ARACH-003	[SAL_THAI_0578]	this study	NA	NA	NA	NA	GDSTH669-22
Phenasurya daeng [SAL_THAI_0325]	PSUZC-ARACH-005	[SAL_THAI_0325]	this study	NA	NA	NA	NA	GDSTH416-22
Phenasurya daeng [SAL_THAI_0103]	PSUZC-ARACH-006	[SAL_THAI_0103]	this study	NA	NA	NA	NA	GDSTH194-22
Phenasurya daeng [SAL_THAI_0328]	PSUZC-ARACH-007	[SAL_THAI_0328]	this study	NA	NA	NA	NA	GDSTH419-22
Phenasurya daeng [SAL_THAI_0713]	PSUZC-ARACH-008	[SAL_THAI_0713]	this study	NA	NA	NA	NA	GDSTH804-22
Phenasurya daeng [SAL_THAI_0068]	PSUZC-ARACH-009	[SAL_THAI_0068]	this study	NA	NA	NA	NA	GDSTH159-22
Phenasurya daeng [SAL_THAI_0100]	PSUZC-ARACH-010	[SAL_THAI_0100]	this study	NA	NA	NA	NA	GDSTH191-22
Phenasurya daeng [SAL_THAI_0119]	PSUZC-ARACH-011	[SAL_THAI_0119]	this study	NA	NA	NA	NA	GDSTH210-22
Phenasurya daeng [SAL_THAI_0378]	PSUZC-ARACH-012	[SAL_THAI_0378]	this study	NA	NA	NA	NA	GDSTH469-22
Phenasurya daeng [SAL_THAI_0252]	PSUZC-ARACH-014	[SAL_THAI_0252]	this study	NA	NA	NA	NA	GDSTH343-22
Phenasurya daeng [SAL_THAI_0251]	PSUZC-ARACH-013	[SAL_THAI-0251]	this study	PX349625	PX349617	NA	PX310129	GDSTH342-22
Phenasurya daeng [SAL_THAI_0004]	PSUZC-ARACH-004	[SAL_THAI_0004]	this study	PX349623	PX349616	PX405993	PX310127	GDSTH095-22
Carrhotrix yunnanensis [JXZ822]	NA	[JXZ822]	this study	PX349622	PX349615	PX405992	PX310126	NA
Carrhotrix cf. yunnanensis [SALT_THAI_0248]	PSUZC-ARACH-018	[SALT_THAI_0248]	this study	PX349624	PX349618	PX405994	PX310128	GDSTH339-22
Carrhotrix cf. yunnanensis [SAL_THAI_0224]	PSUZC-ARACH-015	[SAL_THAI_0224]	this study	NA	NA	NA	NA	GDSTH315-22
Carrhotrix cf. yunnanensis [SAL_THAI_0225]	PSUZC-ARACH-016	[SAL_THAI_0225]	this study	NA	NA	NA	NA	GDSTH316-22
Carrhotrix cf. yunnanensis [SAL_THAI_0243]	PSUZC-ARACH-017	[SAL_THAI_0243]	this study	NA	NA	NA	NA	GDSTH334-22
Carrhotrix cf. yunnanensis [SAL_THAI_0249]	PSUZC-ARACH-019	[SAL_THAI_0249]	this study	NA	NA	NA	NA	GDSTH340-22
Carrhotrix cf. yunnanensis [SAL_THAI_0282]	PSUZC-ARACH-020	[SAL_THAI_0282]	this study	NA	NA	NA	NA	GDSTH373-22
